# Supplementary material for: Detection and characterization of Deformed Wing Virus (DWV) in apiaries with stationary and migratory management in the province of Entre Ríos, Argentina
Source: Sci Rep. 2024 Jul 20;14:16747. doi: 10.1038/s41598-024-67264-7 (PMC11271310; doi:10.1038/s41598-024-67264-7)
Supplement: Supplementary file 1 — Supplementary Information. [file 41598_2024_67264_MOESM1_ESM.xlsx]

## Sheet: S1
Supplementary Material S1: Bee group data. Specifications and analysis of adult bee samples belonging to the apiaries with stationary and migratory management according to the time of sampling.
Apiary code	Hive	Sample code	Management	Frames of adult bees	Frames of brood	Hive Category	Nutrition	Dietary supplement	Varroa destructor (% infestation)	Varroa destructor infestation level	Nosema spp. (spore/bee)	Nosema spp. Infection level	Season	Year	DWV detection	qpcr/PAN DWV copies per ul of reaction	[DWV genome equivalents per Bee]	LOG
V1	V1-1	293	North Migratory	10	8	1	GOOD	yes	0	NOT DETECTED	20000	WEAK	Beginning	2018	DETECTABLE	1579	2.30266e+06	6.36223
V1	V1-2	294	North Migratory	10	8	1	GOOD	yes	0	NOT DETECTED	0	NOT DETECTED	Beginning	2018	NOT DETECTED	0	0
V1	V1-3	295	North Migratory	10	8	1	REGULAR	yes	0	NOT DETECTED	0	NOT DETECTED	Beginning	2018	DETECTABLE	81.12	118297	5.07297
V1	V1-4	296	North Migratory	10	8	1	VERY GOOD	yes	3.4	HIGH	0	NOT DETECTED	Beginning	2018	DETECTABLE	4507.42	6.57317e+06	6.81777
V1	V1-5	297	North Migratory	10	8	1	GOOD	yes	0	NOT DETECTED	50000	WEAK	Beginning	2018	NOT DETECTED	0	0
V1	V1-6	298	North Migratory	10	8	1	GOOD	yes	0	NOT DETECTED		NOT DETECTED	Beginning	2018	DETECTABLE	1270.9	1.85335e+06	6.26796
V2	V2-1	299	North Migratory	5	4	3	REGULAR	yes	0	NOT DETECTED	0	NOT DETECTED	Beginning	2018	DETECTABLE	24.72	36049.2	4.5569
V2	V2-2	300	North Migratory	5	4	3	REGULAR	yes	0	NOT DETECTED	10000	WEAK	Beginning	2018	DETECTABLE	296.82	432853	5.63634
V2	V2-3	301	North Migratory	5	4	3	REGULAR	yes	0	NOT DETECTED	0	NOT DETECTED	Beginning	2018	DETECTABLE	161.65	235734	5.37242
V2	V2-4	302	North Migratory	5	4	3	REGULAR	yes	1.77	MEDIUM	0	NOT DETECTED	Beginning	2018	DETECTABLE	23.48	34240.9	4.53454
V2	V2-5	303	North Migratory	5	4	3	REGULAR	yes	2.56	MEDIUM	50000	WEAK	Beginning	2018	NOT DETECTED	0	0
V3	V3-1	304	North Migratory	5	4	3	REGULAR	yes	0	NOT DETECTED	0	NOT DETECTED	Beginning	2018	DETECTABLE	1.5979e+09	2.33022e+12	12.3674
V3	V3-2	305	North Migratory	5	4	3	REGULAR	yes	0	NOT DETECTED	0	NOT DETECTED	Beginning	2018	DETECTABLE	1505.32	2.19521e+06	6.34148
V3	V3-3	306	North Migratory	5	4	3	REGULAR	yes	0	NOT DETECTED	0	NOT DETECTED	Beginning	2018	DETECTABLE	189083	2.7574e+08	8.4405
V3	V3-4	307	North Migratory	5	4	3	REGULAR	yes	0	NOT DETECTED	0	NOT DETECTED	Beginning	2018	DETECTABLE	3.26226e+08	4.75735e+11	11.6774
V3	V3-5	308	North Migratory	5	4	3	REGULAR	yes	0	NOT DETECTED	50000	WEAK	Beginning	2018	DETECTABLE	3.14421e+09	4.5852e+12	12.6614
V3	V3-6	309	North Migratory	5	4	3	REGULAR	yes	0	NOT DETECTED		NOT DETECTED	Beginning	2018	DETECTABLE	2618242351	3.81818e+12	12.5819
V4	V4-1	310	North Migratory	10	7	1	GOOD	yes	2.54	MEDIUM	0	NOT DETECTED	Beginning	2018	DETECTABLE	10743.2	1.56668e+07	7.19498
V4	V4-2	311	North Migratory	10	7	1	GOOD	yes	0	NOT DETECTED	100000	WEAK	Beginning	2018	DETECTABLE	45176.3	6.58806e+07	7.81876
V4	V4-3	312	North Migratory	10	7	1	GOOD	yes	0	NOT DETECTED	100000	WEAK	Beginning	2018	DETECTABLE	346.04	504630	5.70297
V4	V4-4	313	North Migratory	10	7	1	GOOD	yes	0	NOT DETECTED	0	NOT DETECTED	Beginning	2018	DETECTABLE	1.94119e+08	2.83083e+11	11.4519
V4	V4-5	314	North Migratory	10	7	1	GOOD	yes	0	NOT DETECTED	50000	WEAK	Beginning	2018	NOT DETECTED	0	0
V4	V4-6	315	North Migratory	10	7	1	GOOD	yes	0	NOT DETECTED	0	NOT DETECTED	Beginning	2018	DETECTABLE	205.06	299039	5.47573
V5	V5-1	316	South migratory	10	7	1	REGULAR	yes	2.1	MEDIUM	10000	WEAK	Beginning	2018	DETECTABLE	4051.19	5.90785e+06	6.77143
V5	V5-2	317	South migratory	10	7	1	REGULAR	yes	0	NOT DETECTED	0	NOT DETECTED	Beginning	2018	DETECTABLE	3854.64	5.62122e+06	6.74983
V5	V5-3	318	South migratory	10	7	1	REGULAR	yes	2.9	MEDIUM	0	NOT DETECTED	Beginning	2018	DETECTABLE	396.1	577633	5.76165
V5	V5-4	319	South migratory	10	7	1	REGULAR	yes	0	NOT DETECTED	0	NOT DETECTED	Beginning	2018	DETECTABLE	15753.1	2.29727e+07	7.36121
V5	V5-5	320	South migratory	10	7	1	REGULAR	yes	0	NOT DETECTED	0	NOT DETECTED	Beginning	2018	DETECTABLE	2172.39	3.168e+06	6.50078
V5	V5-6	321	South migratory	10	7	1	REGULAR	yes	0	NOT DETECTED	0	NOT DETECTED	Beginning	2018	DETECTABLE	622476	9.07756e+08	8.95797
M1	M1-1	336	Stationary	10	8	1	REGULAR	yes	0	NOT DETECTED	0	NOT DETECTED	Beginning	2018	NOT DETECTED	0	0
M1	M1-2	337	Stationary	10	8	1	REGULAR	yes	0	NOT DETECTED	0	NOT DETECTED	Beginning	2018	NOT DETECTED	0	0
M1	M1-3	338	Stationary	10	8	1	REGULAR	yes	0	NOT DETECTED	200000	WEAK	Beginning	2018	DETECTABLE	31.43	45834.4	4.66119
M1	M1-4	339	Stationary	10	8	1	REGULAR	yes	0	NOT DETECTED	50000	WEAK	Beginning	2018	DETECTABLE	1052.45	1.53479e+06	6.18605
M1	M1-5	340	Stationary	10	8	1	REGULAR	yes	0	NOT DETECTED	10000	WEAK	Beginning	2018	DETECTABLE	371.63	541948	5.73396
M1	M1-6	341	Stationary	10	8	1	REGULAR	yes	0	NOT DETECTED	0	NOT DETECTED	Beginning	2018	DETECTABLE	56.52	82423.1	4.91605
M2	M2-1	342	Stationary	10	8	1	GOOD	yes	0	NOT DETECTED	0	NOT DETECTED	Beginning	2018	DETECTABLE	439.44	640835	5.80675
M2	M2-2	343	Stationary	10	8	1	GOOD	yes	0	NOT DETECTED	0	NOT DETECTED	Beginning	2018	NOT DETECTED	0	0
M2	M2-3	344	Stationary	10	8	1	GOOD	yes	0	NOT DETECTED	0	NOT DETECTED	Beginning	2018	DETECTABLE	579.04	844414	5.92656
M2	M2-4	345	Stationary	10	8	1	GOOD	yes	0	NOT DETECTED	0	NOT DETECTED	Beginning	2018	DETECTABLE	1551.54	2.26261e+06	6.35461
M2	M2-5	346	Stationary	10	8	1	GOOD	yes	0	NOT DETECTED	0	NOT DETECTED	Beginning	2018	DETECTABLE	927.92	1.35319e+06	6.13136
M2	M2-6	347	Stationary	10	8	1	GOOD	yes	2.22	MEDIUM	0	NOT DETECTED	Beginning	2018	DETECTABLE	410.35	598413	5.777
M3	M3-1	348	Stationary	10	8	1	GOOD	yes	0.9	LOW	0	NOT DETECTED	Beginning	2018	NOT DETECTED	0	0
M3	M3-2	349	Stationary	10	8	1	GOOD	yes	2.22	MEDIUM	0	NOT DETECTED	Beginning	2018	NOT DETECTED	0	0
M3	M3-3	350	Stationary	10	8	1	GOOD	yes	2	MEDIUM	0	NOT DETECTED	Beginning	2018	DETECTABLE	197.03	287329	5.45838
M3	M3-4	351	Stationary	10	8	1	GOOD	yes	0	NOT DETECTED	0	NOT DETECTED	Beginning	2018	DETECTABLE	517.06	754029	5.87739
M3	M3-5	352	Stationary	10	8	1	GOOD	yes	2.5	MEDIUM	0	NOT DETECTED	Beginning	2018	NOT DETECTED	0	0
M3	M3-6	353	Stationary	10	8	1	GOOD	yes	2.6	MEDIUM	0	NOT DETECTED	Beginning	2018	NOT DETECTED	0	0
M4	M4-1	354	Stationary	10	10	1	VERY GOOD	yes	0	NOT DETECTED	0	NOT DETECTED	Beginning	2018	NOT DETECTED	0	0
M4	M4-2	355	Stationary	10	10	1	VERY GOOD	yes	0.5	LOW	0	NOT DETECTED	Beginning	2018	NOT DETECTED	0	0
M4	M4-3	356	Stationary	10	10	1	VERY GOOD	yes	0	NOT DETECTED	0	NOT DETECTED	Beginning	2018	NOT DETECTED	0	0
M4	M4-4	357	Stationary	10	10	1	VERY GOOD	yes	1.5	MEDIUM	0	NOT DETECTED	Beginning	2018	NOT DETECTED	0	0
M4	M4-5	358	Stationary	10	10	1	VERY GOOD	yes	0.4	LOW	0	NOT DETECTED	Beginning	2018	NOT DETECTED	0	0
M4	M4-6	359	Stationary	10	10	1	VERY GOOD	yes	0	NOT DETECTED	0	NOT DETECTED	Beginning	2018	DETECTABLE	1078.67	1.57302e+06	6.19674
M5	M5-1	360	Stationary	10	10	1	REGULAR	yes	0	NOT DETECTED	0	NOT DETECTED	Beginning	2018	NOT DETECTED	0	0
M5	M5-2	361	Stationary	10	10	1	REGULAR	yes	0	NOT DETECTED	0	NOT DETECTED	Beginning	2018	NOT DETECTED	0	0
M5	M5-3	362	Stationary	10	10	1	REGULAR	yes	0	NOT DETECTED	0	NOT DETECTED	Beginning	2018	NOT DETECTED	0	0
M5	M5-4	363	Stationary	10	7	2	REGULAR	yes	0	NOT DETECTED	0	NOT DETECTED	Beginning	2018	NOT DETECTED	0	0
M5	M5-5	364	Stationary	10	7	2	REGULAR	yes	0	NOT DETECTED	0	NOT DETECTED	Beginning	2018	NOT DETECTED	0	0
M5	M5-6	365	Stationary	10	7	2	REGULAR	yes	0	NOT DETECTED	0	NOT DETECTED	Beginning	2018	NOT DETECTED	0	0
M6	M6-1	366	Stationary	10	10	1	GOOD	yes	0	NOT DETECTED	0	NOT DETECTED	Beginning	2018	DETECTABLE	32.3	47103.1	4.67305
M6	M6-2	367	Stationary	10	10	1	GOOD	yes	0	NOT DETECTED	0	NOT DETECTED	Beginning	2018	DETECTABLE	99889.2	1.45668e+08	8.16337
M6	M6-3	368	Stationary	10	10	1	GOOD	yes	0	NOT DETECTED	0	NOT DETECTED	Beginning	2018	DETECTABLE	1628.32	2.37458e+06	6.37559
M6	M6-4	369	Stationary	10	10	1	GOOD	yes	1.05	MEDIUM	0	NOT DETECTED	Beginning	2018	NOT DETECTED	0	0
M6	M6-4	370	Stationary	10	10	1	VERY GOOD	yes	1.1	MEDIUM	0	NOT DETECTED	End	2019	DETECTABLE	219.57	320199	5.50542
M6	M6-5	371	Stationary	10	10	1	VERY GOOD	yes	0	NOT DETECTED	0	NOT DETECTED	End	2019	DETECTABLE	297.43	433742	5.63723
V1	V1-1	396	North Migratory	10	10	1	VERY GOOD	yes	0	NOT DETECTED	0	NOT DETECTED	End	2019	DETECTABLE	570.35	831741	5.91999
V1	V1-2	397	North Migratory	10	10	1	VERY GOOD	yes	0	NOT DETECTED	0	NOT DETECTED	End	2019	DETECTABLE	387.38	564916	5.75198
V1	V1-3	398	North Migratory	10	10	1	VERY GOOD	yes	3	MEDIUM	0	NOT DETECTED	End	2019	DETECTABLE	1853.89	2.70353e+06	6.43193
V1	V1-4	399	North Migratory	10	10	1	VERY GOOD	yes	0	NOT DETECTED	0	NOT DETECTED	End	2019	DETECTABLE	6627.74	9.66523e+06	6.98521
V1	V1-5	400	North Migratory	10	10	1	VERY GOOD	yes	0	NOT DETECTED	0	NOT DETECTED	End	2019	DETECTABLE	1135.17	1.65542e+06	6.21891
V1	V1-6	401	North Migratory	10	10	1	VERY GOOD	yes	0	NOT DETECTED	0	NOT DETECTED	End	2019	DETECTABLE	4.28825e+07	6.25355e+10	10.7961
V2	V2-1	402	North Migratory	4	4	3	GOOD	yes	0	NOT DETECTED	0	NOT DETECTED	End	2019	NOT DETECTED	0	0
V2	V2-2	403	North Migratory	4	4	3	GOOD	yes	1.53	MEDIUM	0	NOT DETECTED	End	2019	DETECTABLE	9222.04	1.34485e+07	7.12867
V2	V2-3	404	North Migratory	4	4	3	GOOD	yes	0	NOT DETECTED	50000	WEAK	End	2019	DETECTABLE	1703.78	2.48462e+06	6.39526
V2	V2-4	405	North Migratory	4	4	3	GOOD	yes	0	NOT DETECTED	0	NOT DETECTED	End	2019	DETECTABLE	2351.13	3.42865e+06	6.53512
V2	V2-5	406	North Migratory	4	4	3	GOOD	yes		NOT DETECTED		NOT DETECTED	End	2019	DETECTABLE	834.7	1.21724e+06	6.08538
V2	V2-6	407	North Migratory	4	4	3	GOOD	yes		NOT DETECTED	0	NOT DETECTED	End	2019	DETECTABLE	228512	3.33238e+08	8.52276
V3	V3-1	408	North Migratory	6	4	2	GOOD	yes	0	NOT DETECTED	100000	WEAK	End	2019	DETECTABLE	1.70798e+08	2.49075e+11	11.3963
V3	V3-2	409	North Migratory	6	4	2	GOOD	yes	2.8	MEDIUM	100000	WEAK	End	2019	DETECTABLE	502776	7.33199e+08	8.86522
V3	V3-3	410	North Migratory	6	4	2	GOOD	yes	2	MEDIUM	100000	WEAK	End	2019	DETECTABLE	1742.24	2.54071e+06	6.40495
V3	V3-4	411	North Migratory	6	4	2	GOOD	yes	0	NOT DETECTED	0	NOT DETECTED	End	2019	DETECTABLE	881.35	1.28527e+06	6.109
V3	V3-5	412	North Migratory	6	4	2	GOOD	yes	0	NOT DETECTED	0	NOT DETECTED	End	2019	DETECTABLE	1442.73	2.10393e+06	6.32303
V3	V3-6	413	North Migratory	6	4	2	GOOD	yes	0	NOT DETECTED	50000	WEAK	End	2019	NOT DETECTED	0	0
V4	V4-1	414	North Migratory	10	10	1	VERY GOOD	yes	0	NOT DETECTED	0	NOT DETECTED	End	2019	NOT DETECTED	0	0
V4	V4-2	415	North Migratory	10	10	1	VERY GOOD	yes	0	NOT DETECTED	0	NOT DETECTED	End	2019	DETECTABLE	569.82	830969	5.91958
V4	V4-3	416	North Migratory	10	10	1	VERY GOOD	yes	0	NOT DETECTED	0	NOT DETECTED	End	2019	DETECTABLE	200.98	293089	5.467
V4	V4-4	417	North Migratory	10	10	1	VERY GOOD	yes	0	NOT DETECTED	0	NOT DETECTED	End	2019	NOT DETECTED	0	0
V4	V4-5	418	North Migratory	10	10	1	VERY GOOD	yes	0	NOT DETECTED	0	NOT DETECTED	End	2019	NOT DETECTED	0	0
V4	V4-6	419	North Migratory	10	10	1	VERY GOOD	yes	0	NOT DETECTED	0	NOT DETECTED	End	2019	DETECTABLE	3.60966	5263.96	3.72131
V5	V5-1	421	South migratory	4	3	3	GOOD	yes	0	NOT DETECTED	0	NOT DETECTED	End	2019	NOT DETECTED	0	0
V5	V5-2	422	South migratory	4	3	3	GOOD	yes	0	NOT DETECTED	0	NOT DETECTED	End	2019	DETECTABLE	552.7	806002	5.90634
V5	V5-3	423	South migratory	4	3	3	GOOD	yes	1.66	MEDIUM	0	NOT DETECTED	End	2019	DETECTABLE	2.95734	4312.69	3.63475
V5	V5-4	424	South migratory	4	3	3	GOOD	yes	0.69	LOW	0	NOT DETECTED	End	2019	NOT DETECTED	0	0
V5	V5-5	425	South migratory	4	3	3	GOOD	yes	0.87	LOW	0	NOT DETECTED	End	2019	DETECTABLE	841.87	1.2277e+06	6.08909
V5	V5-6	426	South migratory	4	3	3	GOOD	yes	0	NOT DETECTED	0	NOT DETECTED	End	2019	DETECTABLE	790.37	1.1526e+06	6.06168
V6	V6-1	427	South migratory	10	10	1	VERY GOOD	yes	0.95	LOW	0	NOT DETECTED	End	2019	NOT DETECTED	0	0
V6	V6-2	428	South migratory	10	10	1	VERY GOOD	yes	2.77	MEDIUM	0	NOT DETECTED	End	2019	NOT DETECTED	0	0
V6	V6-3	429	South migratory	10	10	1	VERY GOOD	yes	0.97	LOW	0	NOT DETECTED	End	2019	DETECTABLE	215.82	314730	5.49794
V6	V6-4	430	South migratory	10	10	1	VERY GOOD	yes	0.59	LOW	0	NOT DETECTED	End	2019	DETECTABLE	321.54	468902	5.67108
V6	V6-5	431	South migratory	10	10	1	VERY GOOD	yes	0	NOT DETECTED	0	NOT DETECTED	End	2019	NOT DETECTED	0	0
V6	V6-6	432	South migratory	10	10	1	VERY GOOD	yes	0	NOT DETECTED	0	NOT DETECTED	End	2019	DETECTABLE	10923.5	1.59297e+07	7.20221
V7	V7-1	433	South migratory	10	10	1	VERY GOOD	yes	1.07	MEDIUM	0	NOT DETECTED	End	2019	DETECTABLE	14388.6	2.0983e+07	7.32187
V7	V7-2	434	South migratory	10	10	1	VERY GOOD	yes	0	NOT DETECTED	0	NOT DETECTED	End	2019	DETECTABLE	18.6251	27161	4.43395
V7	V7-3	435	South migratory	10	10	1	VERY GOOD	yes	3.8	HIGH	0	NOT DETECTED	End	2019	DETECTABLE	2228.34	3.24959e+06	6.51183
V7	V7-4	436	South migratory	10	10	1	VERY GOOD	yes	0	NOT DETECTED	0	NOT DETECTED	End	2019	DETECTABLE	724.74	1.05689e+06	6.02403
V7	V7-5	437	South migratory	10	10	1	VERY GOOD	yes	0	NOT DETECTED	0	NOT DETECTED	End	2019	NOT DETECTED	0	0
V7	V7-6	438	South migratory	10	10	1	VERY GOOD	yes	0	NOT DETECTED	0	NOT DETECTED	End	2019	NOT DETECTED	0	0
V8	V8-1	439	South migratory	10	10	1	VERY GOOD	yes	0	NOT DETECTED	0	NOT DETECTED	End	2019	NOT DETECTED	0	0
V8	V8-2	440	South migratory	6	4	2	VERY GOOD	yes	0	NOT DETECTED	0	NOT DETECTED	End	2019	NOT DETECTED	0	0
V8	V8-3	441	South migratory	6	3	2	VERY GOOD	yes	0	NOT DETECTED	0	NOT DETECTED	End	2019	NOT DETECTED	0	0
V8	V8-4	442	South migratory	4	4	3	VERY GOOD	yes	0	NOT DETECTED	0	NOT DETECTED	End	2019	DETECTABLE	18909.5	2.75757e+07	7.44053
V9	V9-1	443	South migratory	6	5	2	VERY GOOD	yes	0	NOT DETECTED	0	NOT DETECTED	End	2019	NOT DETECTED	0	0
V9	V9-2	444	South migratory	6	5	2	VERY GOOD	yes	0	NOT DETECTED	0	NOT DETECTED	End	2019	NOT DETECTED	0	0
V9	V9-3	445	South migratory	6	5	2	VERY GOOD	yes	0	NOT DETECTED	0	NOT DETECTED	End	2019	DETECTABLE	17.2486	25153.6	4.4006
V9	V9-4	446	South migratory	6	5	2	VERY GOOD	yes	2.5	MEDIUM	300000	WEAK	End	2019	DETECTABLE	32.2571	47040.5	4.67247
M1	M1-1	453	Stationary	10	10	1	VERY GOOD	No	2.6	MEDIUM	0	NOT DETECTED	End	2019	NOT DETECTED	0	0
M1	M1-2	454	Stationary	10	10	1	VERY GOOD	No	3.78	HIGH	0	NOT DETECTED	End	2019	NOT DETECTED	0	0
M1	M1-3	455	Stationary	10	10	1	VERY GOOD	No	2	MEDIUM	0	NOT DETECTED	End	2019	DETECTABLE	50.4072	73508.8	4.86634
M1	M1-4	456	Stationary	10	10	1	VERY GOOD	No	0	NOT DETECTED	0	NOT DETECTED	End	2019	DETECTABLE	8657.83	1.26257e+07	7.10126
M1	M1-5	457	Stationary	10	10	1	VERY GOOD	No	0	NOT DETECTED	0	NOT DETECTED	End	2019	DETECTABLE	75.49	110087	5.04174
M1	M1-6	458	Stationary	10	10	1	VERY GOOD	No	0	NOT DETECTED	0	NOT DETECTED	End	2019	DETECTABLE	2624.71	3.82761e+06	6.58293
M2	M2.1	459	Stationary	4	3	3	VERY GOOD	No	0	NOT DETECTED	0	NOT DETECTED	End	2019	NOT DETECTED	0	0
M2	M2.2	460	Stationary	4	3	3	VERY GOOD	No	0	NOT DETECTED	0	NOT DETECTED	End	2019	NOT DETECTED	0	0
M2	M2.3	461	Stationary	10	10	1	VERY GOOD	No	0	NOT DETECTED	0	NOT DETECTED	End	2019	NOT DETECTED	0	0
M2	M2.4	462	Stationary	10	10	1	VERY GOOD	No	0	NOT DETECTED	0	NOT DETECTED	End	2019	DETECTABLE	544.15	793534	5.89957
M2	M2.5	463	Stationary	10	10	1	VERY GOOD	No	0.77	LOW	0	NOT DETECTED	End	2019	NOT DETECTED	0	0
M2	M2-6	464	Stationary	10	10	1	VERY GOOD	No	1.03	MEDIUM	0	NOT DETECTED	End	2019	DETECTABLE	221.18	322547	5.50859
M3	M3-1	465	Stationary	4	4	3	REGULAR	No	0	NOT DETECTED	0	NOT DETECTED	End	2019	NOT DETECTED	0	0
M3	M3-2	466	Stationary	4	4	3	REGULAR	No	0	NOT DETECTED	0	NOT DETECTED	End	2019	DETECTABLE	1.55798e+08	2.272e+11	11.3564
M3	M3-3	467	Stationary	4	4	3	REGULAR	No	2.5	MEDIUM	0	NOT DETECTED	End	2019	NOT DETECTED	0	0
M3	M3-4	468	Stationary	4	4	3	REGULAR	No	0	NOT DETECTED	0	NOT DETECTED	End	2019	DETECTABLE	878638	1.28132e+09	9.10766
M3	M3-5	469	Stationary	4	4	3	REGULAR	No	0	NOT DETECTED	0	NOT DETECTED	End	2019	NOT DETECTED	0	0
M3	M3-6	470	Stationary	4	4	3	REGULAR	No	2.65	MEDIUM	0	NOT DETECTED	End	2019	DETECTABLE	1.64043e+08	2.39225e+11	11.3788
M4	M4-1	471	Stationary	10	10	1	VERY GOOD	yes	0	NOT DETECTED	0	NOT DETECTED	End	2019	NOT DETECTED	0	0
M4	M4-2	472	Stationary	10	10	1	VERY GOOD	yes	0	NOT DETECTED	0	NOT DETECTED	End	2019	NOT DETECTED	0	0
M4	M4-3	473	Stationary	10	10	1	VERY GOOD	yes	3.48	HIGH	0	NOT DETECTED	End	2019	NOT DETECTED	0	0
M4	M4-4	474	Stationary	10	10	1	VERY GOOD	yes	1.66	MEDIUM	0	NOT DETECTED	End	2019	DETECTABLE	134.67	196389	5.29312
M4	M4-5	475	Stationary	10	10	1	VERY GOOD	yes	0	NOT DETECTED	0	NOT DETECTED	End	2019	DETECTABLE	682.3	994998	5.99782
M4	M4-6	476	Stationary	10	10	1	VERY GOOD	yes	0	NOT DETECTED	0	NOT DETECTED	End	2019	NOT DETECTED	0	0
M5	M5-1	477	Stationary	6	5	2	VERY GOOD	No	0	NOT DETECTED	0	NOT DETECTED	End	2019	DETECTABLE	552.04	805040	5.90582
M5	M5-2	478	Stationary	6	6	2	VERY GOOD	No	0	NOT DETECTED	0	NOT DETECTED	End	2019	DETECTABLE	1545.77	2.2542e+06	6.35299
M5	M5-3	479	Stationary	6	5	2	VERY GOOD	No	0	NOT DETECTED	0	NOT DETECTED	End	2019	DETECTABLE	1249.05	1.82149e+06	6.26043
M6	M6-1	480	Stationary	10	10	1	VERY GOOD	yes	0	NOT DETECTED	0	NOT DETECTED	End	2019	NOT DETECTED	0	0
M6	M6-2	481	Stationary	10	10	1	VERY GOOD	yes	0	NOT DETECTED	0	NOT DETECTED	End	2019	NOT DETECTED	0	0
M6	M6-3	482	Stationary	10	10	1	VERY GOOD	yes	0.5	LOW	0	NOT DETECTED	End	2019	DETECTABLE	728.11	1.0618e+06	6.02604
ND: NOT DETERMINED

## Sheet: S2
Supplementary Material S2: Brood, V. destructor and pollen group data. Specification and analysis of brood samples (parasitized brood pool and non-parasitized brood pool), V. destructor pool and pollen pool collected at different times.
Management	Season	Apiary	Hive	Code	Sample	Parasitic state	N° of V. destructor	Symptoms of DWV	Category	DWV detection
Migratory	Beginning	V1	3	224	PUPAE	YES	9	NO	1	NOT DETECTED
Migratory	Beginning	V1	3	225	MITE	ND	9	ND	1	NOT DETECTED
Migratory	Beginning	V1	3	226	PUPAE	YES	7	NO	1	NOT DETECTED
Migratory	Beginning	V1	3	227	MITE	ND	7	ND	1	NOT DETECTED
Migratory	Beginning	V1	3	228	BEE	YES	2	YES	1	NOT DETECTED
Migratory	Beginning	V1	3	229	BEE	YES	2	NO	1	POSITIVE
Migratory	Beginning	V1	3	230	MITE	ND	4	ND	1	NOT DETECTED
Migratory	Beginning	V1	3	231	BROOD	NO	0	NO	1	NOT DETECTED
Migratory	Beginning	V2	2	232	LARVAE	YES	7	NO	3	NOT DETECTED
Migratory	Beginning	V2	2	233	MITE	ND	7	NO	3	POSITIVE
Migratory	Beginning	V2	2	234	PUPAE	NO	16	NO	3	POSITIVE
Migratory	Beginning	V2	2	235	MITE	ND	16	ND	3	NOT DETECTED
Migratory	Beginning	V2	2	236	PUPAE	YES	13	NO	3	POSITIVE
Migratory	Beginning	V2	2	237	MITE	ND	0	ND	3	POSITIVE
Migratory	Beginning	V2	2	238	PUPAE	YES	10	NO	3	POSITIVE
Migratory	Beginning	V2	2	239	MITE	ND	0	ND	3	POSITIVE
Migratory	Beginning	V2	2	240	BROOD	NO	0	NO	3	POSITIVE
Migratory	Beginning	V2	5	241	BROOD	NO	0	NO	3	POSITIVE
Migratory	Beginning	V3	3	242	PUPAE	YES	14	NO	3	NOT DETECTED
Migratory	Beginning	V3	3	243	MITE	NO	14	NO	3	POSITIVE
Migratory	Beginning	V3	3	244	BROOD	NO	0	NO	3	POSITIVE
Migratory	Beginning	V3	4	245	LARVAE	YES	16	NO	3	POSITIVE
Migratory	Beginning	V3	4	246	MITE	NO	16	NO	3	POSITIVE
Migratory	Beginning	V3	4	247	PUPAE	YES	26	NO	3	POSITIVE
Migratory	Beginning	V3	4	248	MITE	NO	26	NO	3	POSITIVE
Migratory	Beginning	V3	4	249	PUPAE	YES	48	NO	3	POSITIVE
Migratory	Beginning	V3	4	250	MITE	ND	48	ND	3	POSITIVE
Migratory	Beginning	V3	4	251	LARVAE	YES	1	YES	3	POSITIVE
Migratory	Beginning	V3	4	252	BEE	YES	1	YES	3	POSITIVE
Migratory	Beginning	V3	4	253	BEE	NO	0	NO	3	NOT DETECTED
Migratory	Beginning	V3	4	254	BROOD	NO	0	NO	3	POSITIVE
Migratory	Beginning	V3	5	255	LARVAE	YES	14	NO	3	POSITIVE
Migratory	Beginning	V3	5	256	MITE	ND	14	ND	3	POSITIVE
Migratory	Beginning	V3	5	257	PUPAE	YES	19	NO	3	POSITIVE
Migratory	Beginning	V3	5	258	MITE	ND	19	ND	3	NOT DETECTED
Migratory	Beginning	V3	5	259	BROOD	NO	0	NO	3	POSITIVE
Migratory	Beginning	V4	1	260	PUPAE	YES	9	NO	1	NOT DETECTED
Migratory	Beginning	V4	1	261	MITE	ND	9	ND	1	POSITIVE
Migratory	Beginning	V4	1	262	PUPAE	YES	42	NO	1	POSITIVE
Migratory	Beginning	V4	1	263	MITE	ND	42	ND	1	POSITIVE
Migratory	Beginning	V4	1	264	PUPAE	YES	9	ND	1	POSITIVE
Migratory	Beginning	V4	1	265	MITE	ND	9	ND	1	POSITIVE
Migratory	Beginning	V4	1	266	PUPAE	YES	9	ND	1	POSITIVE
Migratory	Beginning	V4	1	267	MITE	ND	9	ND	1	POSITIVE
Migratory	Beginning	V4	1	268	PUPAE	YES	8	ND	1	POSITIVE
Migratory	Beginning	V4	1	269	MITE	ND	8	ND	1	POSITIVE
Migratory	Beginning	V4	1	270	PUPAE	YES	10	ND	1	POSITIVE
Migratory	Beginning	V4	1	271	MITE	ND	10	ND	1	POSITIVE
Migratory	Beginning	V4	1	272	BROOD	NO	0	NO	1	NOT DETECTED
Migratory	Beginning	V4	5	273	PUPAE	YES	9	NO	1	POSITIVE
Migratory	Beginning	V4	5	274	MITE	ND	9	ND	1	POSITIVE
Migratory	Beginning	V4	5	275	BROOD	NO	0	NO	1	NOT DETECTED
Migratory	Beginning	V4	2	276	LARVAE	YES	19	NO	1	POSITIVE
Migratory	Beginning	V4	2	277	MITE	ND	19	ND	1	POSITIVE
Migratory	Beginning	V4	2	278	PUPAE	YES	10	NO	1	POSITIVE
Migratory	Beginning	V4	2	279	MITE	ND	10	ND	1	POSITIVE
Migratory	Beginning	V4	2	280	BROOD	NO	0	NO	1	POSITIVE
Migratory	Beginning	V5	3	281	BROOD	NO	0	NO	1	POSITIVE
Migratory	Beginning	V5	4	282	BROOD	NO	0	NO	1	NOT DETECTED
Migratory	Beginning	V5	5	283	BEE	YES	6	NO	1	POSITIVE
Migratory	Beginning	V5	5	284	MITE	ND	7	ND	1	NOT DETECTED
Migratory	Beginning	V5	5	285	BROOD	NO	0	NO	1	POSITIVE
Migratory	Beginning	V5	6	286	BROOD	NO	0	NO	1	POSITIVE
Migratory	Beginning	V5	2	287	BEE	YES	5	NO	1	POSITIVE
Migratory	Beginning	V5	2	288	MITE	ND	5	ND	1	POSITIVE
Migratory	Beginning	V5	2	289	PUPAE	YES	44	NO	1	POSITIVE
Migratory	Beginning	V5	2	290	MITE	ND	44	ND	1	POSITIVE
Migratory	Beginning	V5	2	291	PUPAE	NO	0	YES	1	POSITIVE
Migratory	Beginning	V5	2	292	BROOD	NO	0	NO	1	POSITIVE
Migratory	Beginning	V3	4	322	BEE	NO	0	NO	3	POSITIVE
Migratory	Beginning	V3	4	323	PUPAE	YES	16	NO	3	POSITIVE
Migratory	Beginning	V3	4	324	MITE	ND	16	ND	3	POSITIVE
Migratory	Beginning	V3	4	325	PUPAE	YES	16	NO	3	POSITIVE
Migratory	Beginning	V3	4	326	MITE	ND	16	ND	3	POSITIVE
Migratory	Beginning	V3	4	327	PUPAE	YES	12	NO	3	POSITIVE
Migratory	Beginning	V3	4	328	MITE	ND	12	ND	3	POSITIVE
Migratory	Beginning	V3	4	329	PUPAE	YES	10	NO	3	POSITIVE
Migratory	Beginning	V3	4	330	MITE	ND	10	ND	3	POSITIVE
Migratory	Beginning	V3	4	331	BEE	NO	0	YES	3	POSITIVE
Migratory	Beginning	V3	4	332	BEE	NO	0	YES	3	POSITIVE
Migratory	Beginning	V3	4	333	BEE	NO	0	YES	3	POSITIVE
Migratory	Beginning	V3	5	334	BEE	NO	0	YES	3	POSITIVE
Migratory	Beginning	V3	5	335	BEE	NO	0	YES	3	POSITIVE
Stationary	Beginning	M1	4	372	PUPAE	YES	5	ND	1	POSITIVE
Stationary	Beginning	M1	4	373	MITE	ND	5	ND	1	POSITIVE
Stationary	Beginning	M1	4	374	BROOD	NO	0	ND	1	POSITIVE
Stationary	Beginning	M1	6	375	PUPAE	YES	1	ND	1	NOT DETECTED
Stationary	Beginning	M1	6	376	MITE	ND	1	ND	1	NOT DETECTED
Stationary	Beginning	M1	6	377	BROOD	ND	0	ND	1	POSITIVE
Stationary	Beginning	M3	1	378	LARVAE	YES	5	ND	1	NOT DETECTED
Stationary	Beginning	M3	1	379	MITE	ND	5	ND	1	POSITIVE
Stationary	Beginning	M3	1	380	PUPAE	YES	5	ND	1	POSITIVE
Stationary	Beginning	M3	1	381	MITE	ND	5	ND	1	POSITIVE
Stationary	Beginning	M3	1	382	BROOD	NO	0	ND	1	NOT DETECTED
Stationary	Beginning	M3	4	383	BROOD	YES	9	ND	1	NOT DETECTED
Stationary	Beginning	M3	4	384	MITE	ND	9	ND	1	POSITIVE
Stationary	Beginning	M3	4	385	BROOD	NO	0	ND	1	NOT DETECTED
Stationary	Beginning	M4	1	386	BROOD	NO	0	ND	1	POSITIVE
Stationary	Beginning	M4	1	387	LARVAE	YES	8	ND	1	NOT DETECTED
Stationary	Beginning	M4	1	388	MITE	ND	8	ND	1	POSITIVE
Stationary	Beginning	M4	1	389	LARVAE	YES	4	ND	1	NOT DETECTED
Stationary	Beginning	M4	1	390	MITE	ND	4	ND	1	POSITIVE
Stationary	Beginning	M4	3	391	BROOD	NO	0	ND	1	POSITIVE
Stationary	Beginning	M5	4	392	BROOD	NO	0	ND	2	POSITIVE
Stationary	Beginning	M5	5	393	BROOD	NO	0	ND	2	NOT DETECTED
Migratory	End	1	2	586	PUPAE	YES	10	ND	1	NOT DETECTED
Migratory	End	1	2	587	MITE	NO	10	ND	1	POSITIVE
Migratory	End	1	2	588	PUPAE	YES	5	ND	1	POSITIVE
Migratory	End	1	2	589	MITE	NO	5	ND	1	POSITIVE
Migratory	End	1	2	590	PUPAE	YES	12	ND	1	POSITIVE
Migratory	End	1	2	591	MITE	NO	12	ND	1	POSITIVE
Migratory	End	1	2	592	BROOD	NO	0	ND	1	NOT DETECTED
Migratory	End	1	3	593	BEE	YES	6	ND	1	POSITIVE
Migratory	End	1	3	594	MITE	NO	6	ND	1	POSITIVE
Migratory	End	1	3	595	BEE	YES	5	ND	1	POSITIVE
Migratory	End	1	3	596	MITE	NO	5	ND	1	POSITIVE
Migratory	End	2	2	597	BROOD	NO	0	ND	3	POSITIVE
Migratory	End	2	4	598	BROOD	NO	0	ND	3	POSITIVE
Migratory	End	2	4	599	PUPAE	YES	13	ND	3	POSITIVE
Migratory	End	2	4	600	MITE	NO	13	ND	3	POSITIVE
Migratory	End	2	4	601	PUPAE	YES	6	ND	3	POSITIVE
Migratory	End	2	4	602	MITE	NO	6	ND	3	NOT DETECTED
Migratory	End	3	2	603	BROOD	NO	0	ND	2	POSITIVE
Migratory	End	3	2	604	PUPAE	YES	2	ND	2	POSITIVE
Migratory	End	3	3	605	BROOD	NO	0	ND	2	POSITIVE
Migratory	End	3	3	606	BROOD	YES	4	ND	2	POSITIVE
Migratory	End	3	3	607	MITE	NO	4	ND	2	NOT DETECTED
Migratory	End	3	6	608	BROOD	NO	0	ND	2	NOT DETECTED
Migratory	End	3	1	609	PUPAE	YES	1	ND	2	POSITIVE
Migratory	End	3	1	610	BEE	NO	0	ND	2	POSITIVE
Migratory	End	3	1	611	LARVAE	NO	0	ND	2	NOT DETECTED
Migratory	End	3	4	612	PUPAE	NO	0	ND	2	POSITIVE
Migratory	End	3	5	613	PUPAE	NO	O	ND	2	POSITIVE
Migratory	End	3	5	614	PUPAE	YES	9	ND	2	POSITIVE
Migratory	End	3	5	615	MITE	NO	9	ND	2	POSITIVE
Migratory	End	3	5	616	PUPAE	YES	44	ND	2	POSITIVE
Migratory	End	3	5	617	MITE	NO	44	ND	2	POSITIVE
Migratory	End	4	1	618	BROOD	NO	0	ND	1	NOT DETECTED
Migratory	End	4	1	619	LARVAE	YES	3	ND	1	POSITIVE
Migratory	End	4	1	620	MITE	NO	3	ND	1	POSITIVE
Migratory	End	5	3	621	BROOD	NO	0	ND	3	POSITIVE
Migratory	End	6	2	622	BROOD	NO	0	ND	1	POSITIVE
Migratory	End	6	3	623	BROOD	NO	0	ND	1	POSITIVE
Migratory	End	7	1	624	BROOD	NO	0	ND	1	POSITIVE
Migratory	End	7	1	625	PUPAE	YES	16	ND	1	POSITIVE
Migratory	End	7	1	626	MITE	NO	16	ND	1	POSITIVE
Migratory	End	7	1	627	PUPAE	YES	14	ND	1	POSITIVE
Migratory	End	7	1	628	MITE	NO	14	ND	1	POSITIVE
Migratory	End	7	1	629	PUPAE	YES	27	ND	1	POSITIVE
Migratory	End	7	1	630	MITE	NO	33	ND	1	POSITIVE
Migratory	End	7	1	631	PUPAE	YES	33	ND	1	POSITIVE
Migratory	End	7	1	632	MITE	NO	27	ND	1	POSITIVE
Migratory	End	7	6	633	BROOD	NO	0	ND	1	NOT DETECTED
Migratory	End	7	6	634	PUPAE	YES	5	ND	1	POSITIVE
Migratory	End	7	6	635	MITE	NO	5	ND	1	POSITIVE
Migratory	End	7	6	636	PUPAE	NO	0	ND	1	POSITIVE
Migratory	End	8	1	637	BROOD	NO	0	ND	1	POSITIVE
Migratory	End	8	1	638	PUPAE	YES	6	ND	1	POSITIVE
Migratory	End	8	1	639	MITE	NO	6	ND	1	NOT DETECTED
Migratory	End	8	4	640	BROOD	NO	0	ND	3	POSITIVE
Migratory	End	8	4	641	PUPAE	YES	19	ND	3	POSITIVE
Migratory	End	8	4	642	MITE	NO	19	ND	3	POSITIVE
Migratory	End	9	3	643	BROOD	NO	0	ND	2	POSITIVE
Migratory	End	9	3	644	LARVAE	YES	3	ND	2	POSITIVE
Migratory	End	9	3	645	MITE	NO	3	ND	2	POSITIVE
Migratory	End	9	4	646	BROOD	NO	0	ND	2	POSITIVE
Migratory	End	3	2	647	MITE	NO	3	ND	2	POSITIVE
Migratory	End	7	1	648	BEE	YES	6	ND	1	POSITIVE
Migratory	End	7	1	649	MITE	NO	6	ND	1	POSITIVE
Migratory	End	4	1	650	BROOD	YES	3	ND	1	POSITIVE
Migratory	End	4	1	651	MITE	NO	3	ND	1	POSITIVE
Migratory	End	1	3	652	BROOD	NO	0	ND	1	POSITIVE
Stationary	End	M1	3	653	BROOD	NO	0	ND	1	POSITIVE
Stationary	End	M3	1	654	BROOD	NO	0	ND	3	NOT DETECTED
Stationary	End	M4	4	655	BROOD	NO	0	ND	1	POSITIVE
Stationary	End	M4	2	656	BROOD	NO	0	ND	1	NOT DETECTED
Stationary	End	M5	1	657	BROOD	NO	0	ND	2	POSITIVE
Stationary	End	M5	2	658	BROOD	NO	0	ND	2	NOT DETECTED
Stationary	End	M6	2	659	BROOD	NO	0	ND	1	NOT DETECTED
Stationary	End	M6	4	660	BROOD	NO	0	ND	1	POSITIVE
Stationary	End	M3	1	661	BEE	YES	30	ND	3	NOT DETECTED
Stationary	End	M3	1	662	MITE	NO	30	ND	3	POSITIVE
Stationary	End	M3	1	663	BEE	YES	6	ND	3	POSITIVE
Stationary	End	M3	1	664	MITE	NO	6	ND	3	POSITIVE
Stationary	End	M3	5	665	LARVAE	YES	16	ND	3	POSITIVE
Stationary	End	M3	5	666	MITE	NO	16	ND	3	POSITIVE
Stationary	End	M3	5	667	LARVAE	YES	25	ND	3	POSITIVE
Stationary	End	M3	5	668	MITE	NO	25	ND	3	POSITIVE
Stationary	End	M3	5	669	LARVAE	YES	15	ND	3	POSITIVE
Stationary	End	M3	5	670	MITE	NO	15	ND	3	POSITIVE
Stationary	End	M3	5	671	LARVAE	YES	19	ND	3	POSITIVE
Stationary	End	M3	5	672	MITE	NO	19	ND	3	POSITIVE
Stationary	End	M3	5	673	LARVAE	NO	0	ND	3	POSITIVE
Stationary	End	M3	5	674	LARVAE	NO	0	ND	3	NOT DETECTED
Stationary	End	M4	4	675	PUPAE	YES	4	ND	1	NOT DETECTED
Stationary	End	M4	4	676	MITE	NO	4	ND	1	NOT DETECTED
Stationary	End	M5	1	677	PUPAE	YES	9	ND	2	NOT DETECTED
Stationary	End	M5	1	678	MITE	NO	9	ND	2	POSITIVE
Stationary	End	M6	4	679	PUPAE	YES	14	ND	1	NOT DETECTED
Stationary	End	M6	4	680	MITE	NO	14	ND	1	NOT DETECTED
Stationary	End	M3	1	P1	POLEN	NO	NA	ND	3	POSITIVE
Migratory	Wintering	V2	3	P10	POLEN	NO	NA	ND	NA	POSITIVE
Migratory	Wintering	V1	2	P11	POLEN	NO	NA	ND	NA	POSITIVE
Migratory	Wintering	V1	1	P12	POLEN	NO	NA	ND	NA	POSITIVE
Stationary	Wintering	M2	1	P13	POLEN	NO	NA	ND	NA	POSITIVE
Migratory	Wintering	V8	2	P14	POLEN	NO	NA	ND	NA	POSITIVE
Migratory	Wintering	V8	1	P15	POLEN	NO	NA	ND	NA	POSITIVE
Stationary	Wintering	M2	2	P16	POLEN	NO	NA	ND	NA	POSITIVE
Stationary	Wintering	M4	1	P17	POLEN	NO	NA	ND	NA	NOT DETECTED
Stationary	Wintering	M4	2	P18	POLEN	NO	NA	ND	NA	NOT DETECTED
Migratory	Beginning	V1	1	P19	POLEN	NO	NA	ND	1	NOT DETECTED
Stationary	End	M5	1	P2	POLEN	NO	NA	ND	2	NOT DETECTED
Migratory	Beginning	V2	1	P20	POLEN	NO	NA	ND	2	NOT DETECTED
Migratory	Beginning	V4	1	P21	POLEN	NO	NA	ND	1	NOT DETECTED
Migratory	Beginning	V8	1	P22	POLEN	NO	NA	ND	2	POSITIVE
Stationary	Beginning	M2	2	P23	POLEN	NO	NA	ND	1	NOT DETECTED
Stationary	Beginning	M4	3	P24	POLEN	NO	NA	ND	1	NOT DETECTED
Migratory	End	V1	3	P25	POLEN	NO	NA	ND	1	NOT DETECTED
Migratory	End	V4	2	P26	POLEN	NO	NA	ND	1	NOT DETECTED
Migratory	End	V2	2	P27	POLEN	NO	NA	ND	3	NOT DETECTED
Migratory	End	V9	1	P28	POLEN	NO	NA	ND	2	NOT DETECTED
Stationary	End	M1	1	P29	POLEN	NO	NA	ND	1	NOT DETECTED
Stationary	End	M6	2	P3	POLEN	NO	NA	ND	1	NOT DETECTED
Stationary	End	M2	3	P30	POLEN	NO	NA	ND	1	NOT DETECTED
Stationary	End	M4	2	P31	POLEN	NO	NA	ND	1	POSITIVE
Stationary	End	M4	3	P32	POLEN	NO	NA	ND	1	NOT DETECTED
Migratory	Wintering	V5	1	P4	POLEN	NO	NA	ND	NA	POSITIVE
Migratory	Wintering	V5	2	P5	POLEN	NO	NA	ND	NA	POSITIVE
Migratory	Wintering	V3	2	P6	POLEN	NO	NA	ND	NA	POSITIVE
Migratory	Wintering	V4	1	P7	POLEN	NO	NA	ND	NA	NOT DETECTED
Migratory	End	V6	1	P8	POLEN	NO	NA	ND	1	NOT DETECTED
Migratory	Wintering	V2	1	P9	POLEN	NO	NA	ND	NA	NOT DETECTED
ND: NOT DETERMINED

## Sheet: S3
Supplementary Material S3: Taxonomic classification of pollen from the frames of brood. Percentage of each type of pollen found in the analyzed samples (bee bread), adjusted by volume.
Plant family	Pollen types/Samples	1*(J)	2**(J)	3**(J)	4*(J)	5**(S)	6**(S)	7*(S)	8*(S)	9**(M)	10**(M)	11*(M)	12*(M)
Alismataceae	Sagittaria montevidensis	x			7.2
Alismataceae	Hydrocleys nymphoides				x
Amaranthaceae	Type Amaranthus	0.5			3.2
Anacardiaceae	Schinus sp.							30.7	83.5
Apiaceae	Ammi majus	x			x
Apiaceae	Eryngium sp.											0.2	0.1
Arecaceae	Syagrus romanzoffiana											x
Arecaceae	Trithrinax campestris		2.4									87.1	89.2
Asteraceae	Cichorium intybus						0.4
Asteraceae	Heliantheae				25
Asteraceae	Senecio sp.				24.7	18.2	1.2					0.1
Asteraceae	Type Ambrosia			x	1.6								0.8
Asteraceae	Type Baccharis	56.3	4.2	3.9	37.6						0.1	7.6	6.5
Asteraceae	Type Grindelia	39.9									0.2	0.2
Asteraceae	Type Bidens	3.3			0.5
Boraginaceae	Echium plantagineum					0.8
Brassicaceae	Brassicaceae	x	x		x		0.1	17.5	5.9		x
Calyceraceae	Acicarpha tribuloides					1.2
Caryophyllaceae	Caryophyllaceae					x
Casuarinaceae	Casuarina cunninghamiana				x
Celtidaceae	Celtis sp.			x				1.1	2.1
Cyperaceae	Type Cyperus					15.4	0.7
Euphorbiaceae	Sebastiania sp.						x
Fabaceae	Desmodium sp.				x
Fabaceae	Gleditsia sp.								3.6
Fabaceae	Glycine max				x						x
Fabaceae	Lotus sp.	x									0.03
Fabaceae	Medicago sativa										x	3.69	3.3
Fabaceae	Trifolium pratense							x			x	x
Fabaceae	Trifolium repens	x						25.8	1			0.2	0.1
Lamiaceae	Hyptis sp.			x	x
Lythraceae	Heimia salicifolia												x
Fabaceae	Vachellia caven					0.6	x
Fabaceae	Vicia sp.							8.5	1.9
Meliaceae	Melia azedarach							15.4
Moraceae	Type Morus					0.01	0.01	x	1.9		0.04	0.02
Myrtaceae	Type Eucalyptus		93.4	96.1						100	99.7
Myrtaceae	Type Myrcianthes cisplatensis		x			0.5	10.7
Oleaceae	Fraxinus sp.					1.1	0.04
Orobanchaceae	Agalinis communis		x	x								x	x
Plantaginaceae	Plantago sp.					1.5
Poaceae	Poaceae	x		x	x		0.2				x	0.2
Polygonaceae	Type Polygonum hydropiperoides	x			x							0.6
Ranunculaceae	Clematis sp.							1
Rutaceae	Citrus sp.		x			61.3	85.8
Polygonaceae	Type Rumex						0.2
Rubiaceae	Type Richardia		x
Sapindaceae	Type Serjania					x
Verbenaceae	Type Aloysia gratissima	x		x									x
Apiary: * stationary; ** migratory. Sample collection: July (J), September (S), March (M). (x): species present in the sample, but not counted due to its low frequency.
Samples n° 2, 3, 5, 6, 9, 10 from Villa del Rosario
Samples n° 1, 4, 7, 8, 11, 12 from Maciá

## Sheet: S4
Supplementary Material S4: Samples of bees, brood, V. destructor and pollen sequenced for the identification of the DWV master variant present in the apiaries analyzed in this work.
DWV/Host-Wt/ARG/Strain/year	COD	Management	Sample	Year	ID
DWV-BEE wt-ARG-BA 27-2015	27	Stationary	Bee	2015	OR553510
DWV-BEE wt-ARG-BA 33-2015	33	Stationary	Bee	2015	OR553511
DWV-BEE wt-ARG-BA 58-2015	58	Stationary	Bee	2015	OR553512
DWV-BEE wt-ARG-BA 69-2015	69	Stationary	Bee	2015	OR553513
DWV-BEE wt-ARG-BA 93-2015	93	Stationary	Bee	2015	OR553514
DWV-BEE wt-ARG-BA 103-2015	103	Stationary	Bee	2015	OR553515
DWV-BEE wt-ARG-BA 105-2015	105	Stationary	Bee	2015	OR553516
DWV-BEE wt-ARG-BA 108-2015	108	Stationary	Bee	2015	OR553517
DWV-BEE wt-ARG-BA 194-2015	194	Stationary	Bee	2015	OR553518
DWV-BEE wt-ARG-BA 203-2015	203	Stationary	Bee	2015	OR553519
DWV-MITE wt-ARG-ER 243-2018	243	Migratory	Varroa	2018	OR553520
DWV-MITE wt-ARG-ER 246-2018	246	Migratory	Varroa	2018	OR553521
DWV-BROOD wt-ARG-ER 247-2018	247	Migratory	Brood	2018	OR553522
DWV-MITE wt-ARG-ER 248-2018	248	Migratory	Varroa	2018	OR553523
DWV-BROOD wt-ARG-ER 249-2018	249	Migratory	Brood	2018	OR553524
DWV-MITE wt-ARG-ER 250-2018	250	Migratory	Varroa	2018	OR553525
DWV-BROOD wt-ARG-ER 251-2018	251	Migratory	Brood	2018	OR553526
DWV-BROOD wt-ARG-ER 255-2018	255	Migratory	Brood	2018	OR553527
DWV-MITE wt-ARG-ER 256-2018	256	Migratory	Varroa	2018	OR553528
DWV-MITE wt-ARG-ER 265-2018	265	Migratory	Varroa	2018	OR553529
DWV-MITE wt-ARG-ER 269-2018	269	Migratory	Varroa	2018	OR553530
DWV-BROOD wt-ARG-ER 278-2018	278	Migratory	Brood	2018	OR553531
DWV-MITE wt-ARG-ER 279-2018	279	Migratory	Varroa	2018	OR553532
DWV-BROOD wt-ARG-ER 280-2018	280	Migratory	Brood	2018	OR553533
DWV-BEE wt-ARG-ER 304-2018	304	Migratory	Bee	2018	OR553534
DWV-BEE wt-ARG-ER 306-2018	306	Migratory	Bee	2018	OR553535
DWV-BEE wt-ARG-ER-308-2018	308	Migratory	Bee	2018	OR553536
DWV-BEE wt-ARG-ER-313-2018	313	Migratory	Bee	2018	OR553537
DWV-BEE wt-ARG-ER 319-2018	319	Migratory	Bee	2018	OR553538
DWV- BEE wt-ARG-ER 320-2018	320	Migratory	Bee	2018	OR553539
DWV-BEE wt-ARG-ER 321-2018	321	Migratory	Bee	2018	OR553540
DWV-BROOD wt-ARG-ER 325-2018	325	Migratory	Brood	2018	OR553541
DWV-MITE wt-ARG-ER 326-2018	326	Migratory	Varroa	2018	OR553542
DWV-BROOD wt-ARG-ER 329-2018	329	Migratory	Brood	2018	OR553543
DWV-BEE wt-ARG-ER 333-2018	333	Migratory	Bee	2018	OR553544
DWV-BROOD wt-ARG-ER 378-2018	378	Stationary	Brood	2018	OR553545
DWV-BEE wt-ARG-ER 341-2018	341	Stationary	Bee	2018	OR553546
DWV-BEE wt-ARG-ER 342-2018	342	Stationary	Bee	2018	OR553547
DWV-BEE wt-ARG-ER 344-2018	344	Stationary	Bee	2018	OR553548
DWV-BEE wt-ARG-ER 401-2019	401	Migratory	Bee	2019	OR553549
DWV-BEE wt-ARG-ER 407-2019	407	Migratory	Bee	2019	OR553550
DWV-BEE wt-ARG-ER 445-2019	445	Migratory	Bee	2019	OR553551
DWV-BEE wt-ARG-ER 446-2019	446	Migratory	Bee	2019	OR553552
DWV-BROOD wt-ARG-ER 603-2019	603	Migratory	Brood	2019	OR553553
DWV-BROOD wt-ARG-ER 604-2019	604	Migratory	Brood	2019	OR553554
DWV-BEE wt-ARG-ER 458-2019	458	Stationary	Bee	2019	OR553555
DWV-BEE wt-ARG-ER 464-2019	464	Stationary	Bee	2019	OR553556
DWV-BEE wt-ARG-ER 466-2019	466	Stationary	Bee	2019	OR553557
DWV-BROO wt-ARG-ER 665-2019	665	Stationary	Brood	2019	OR553558
DWV-BROOD wt-ARG-ER 667-2019	667	Stationary	Brood	2019	OR553559
DWV-MITE wt-ARG-ER-668-2019	668	Stationary	Varroa	2019	OR553560
DWV-BROOD wt-ARG-ER 669-2019	669	Stationary	Brood	2019	OR553561
DWV-MITE wt-ARG-ER 670-2019	670	Stationary	Varroa	2019	OR553562
DWV-POLEN-wt-ARG-ER-P1-2019	P1	Stationary	Pollen	2019	OR553563
DWV-POLEN wt-ARG-ER-P4-2019	P4	Migratory	Pollen	2019	OR553564
DWV-POLEN-wt-ARG-ER-P5-2019	P5	Migratory	Pollen	2019	OR553565
DWV-POLEN-wt-ARG-ER-P6_151-2019	P6	Migratory	Pollen	2019	OR553566
DWV-POLEN-wt-ARG-ER-P11-2019	P11	Migratory	Pollen	2019	OR553567
DWV-POLEN-wt-ARG-ER-P14-2019	P14	Migratory	Pollen	2019	OR553568
DWV-POLEN-wt-ARG-ER-P31-2019	P31	Stationary	Pollen	2019	OR553569
